# Supplementary material for: The Divergent and Conserved Expression Profile of Turtle Nanog Gene Comparing with Fish and Mammals
Source: Biology (Basel). 2022 Sep 12;11(9):1342. doi: 10.3390/biology11091342 (PMC9495436; doi:10.3390/biology11091342)
Supplement: Supplementary file 1 [file biology-11-01342-s001.zip]

Archive with 2 entries (2 files):
- Supplementary_Materials.pdf
- Supplementary_Materials_ original picture.pdf
